# Supplementary material for: Antiviral Effects of 5-Aminolevulinic Acid Phosphate against Classical Swine Fever Virus: In Vitro and In Vivo Evaluation
Source: Pathogens. 2022 Jan 27;11(2):164. doi: 10.3390/pathogens11020164 (PMC8877771; doi:10.3390/pathogens11020164)
Supplement: Supplementary file 1 [file pathogens-11-00164-s001.zip]

Archive with 2 entries (2 files):
- Supplemental document20211231PM9 Jan22.pdf
- Supplemental fig_20211231AM9 Jan22.pptx
